# Supplementary material for: Effects of entrepreneurial orientation on social media adoption and SME performance: The moderating role of innovation capabilities
Source: PLoS One. 2021 Apr 28;16(4):e0247320. doi: 10.1371/journal.pone.0247320 (PMC8081172; doi:10.1371/journal.pone.0247320)
Supplement: S1 Data — (CSV) [file pone.0247320.s002.csv]

EO1	EO2	EO3	EO4	EO5	EO6	EO7	EO8	Inf_Acc1	Inf_Acc2	Inf_Acc3	SMM1	SMM2	SMM3	SMM4	CR1	CR2	CR3	CR4	CR5	CR6	IC1	IC2	IC3	IC4	IC5	BP1	BP2	BP3	BP4	BP5	BP6	BP7
5	5	4	4	4	4	4	4	5	5	5	4	4	4	4	4	4	4	4	5	5	5	4	5	4	5	5	4	5	4	4	4	5
5	4	3	4	4	4	3	4	4	4	4	4	4	4	4	4	5	5	5	4	4	3	3	3	2	3	4	5	4	4	4	5	4
5	5	5	4	4	4	5	4	4	5	4	5	5	5	5	5	4	3	4	4	4	4	4	4	5	4	4	5	4	4	4	5	5
5	4	4	3	5	4	4	3	4	4	4	4	4	4	4	5	4	3	4	5	5	4	4	4	5	4	4	5	4	5	4	4	5
2	2	2	3	2	2	2	3	3	3	3	3	4	4	3	3	2	2	2	3	3	3	3	3	3	3	3	2	3	2	3	3	2
4	4	4	3	4	5	4	3	5	5	5	4	4	4	4	4	4	5	5	4	4	5	5	5	5	5	4	5	4	4	4	4	5
5	5	5	3	4	4	5	3	4	4	4	5	5	5	5	4	5	4	5	4	5	5	4	4	4	4	5	4	5	4	5	4	4
5	4	3	4	4	4	3	4	4	4	4	4	4	4	4	4	5	4	5	4	4	4	4	3	3	4	5	4	5	5	4	4	5
3	4	4	5	4	5	4	5	4	5	5	4	4	4	4	5	4	5	5	4	5	5	4	3	5	3	4	4	4	5	5	4	5
5	4	5	4	4	4	5	4	4	4	4	5	5	5	5	5	4	5	4	4	4	4	5	4	4	4	4	5	4	5	4	4	5
5	5	5	4	4	5	5	4	4	5	5	5	5	5	5	4	4	4	5	4	4	5	4	4	5	5	4	5	5	4	5	5	4
4	5	4	5	4	5	4	5	5	4	4	5	5	5	5	4	5	4	4	5	5	4	4	5	4	4	4	5	4	5	5	4	4
4	4	4	5	4	5	4	5	5	4	5	4	4	4	4	5	4	4	4	5	5	5	4	5	4	5	5	5	4	4	4	5	4
5	5	5	5	5	4	5	5	5	5	5	4	4	4	4	5	5	5	5	5	5	5	5	5	5	5	4	5	4	4	5	4	5
3	3	4	4	3	4	4	4	4	4	4	4	5	5	5	3	4	4	4	3	3	4	4	4	3	4	5	5	5	5	5	3	4
5	4	5	4	4	4	5	4	4	4	4	5	5	5	5	4	4	4	4	4	3	3	4	4	4	4	4	5	5	5	5	3	3
4	4	4	4	5	5	4	4	5	5	4	4	4	4	4	4	5	4	4	5	4	3	3	3	3	1	4	5	4	4	5	4	5
2	2	2	2	3	4	2	2	3	3	3	2	2	2	2	3	2	3	2	3	3	4	3	3	3	3	3	2	3	2	3	2	3
5	5	5	4	4	4	5	4	5	5	5	4	4	4	4	5	4	5	5	5	5	5	1	5	5	4	4	5	5	4	5	4	5
2	2	2	3	2	3	2	3	3	3	3	2	2	2	2	3	3	2	2	3	2	5	1	5	5	1	4	3	4	3	4	3	3
4	4	4	5	5	4	4	5	5	5	5	4	4	4	4	4	5	4	4	5	4	4	5	5	5	4	5	5	4	4	5	5	5
5	5	5	3	4	5	5	3	5	5	5	4	4	4	4	5	4	3	4	4	5	5	5	5	5	4	4	4	3	3	5	4	5
5	5	5	5	4	4	5	5	4	4	4	5	5	5	5	4	5	4	4	5	5	4	4	4	4	3	4	4	4	5	5	4	4
4	4	5	5	5	4	5	5	4	4	4	5	5	5	5	4	4	4	5	5	5	3	4	4	4	4	5	4	4	4	5	3	3
4	5	5	4	4	3	5	4	4	4	4	5	5	5	5	4	5	4	5	4	5	4	2	4	4	4	4	5	4	5	4	5	4
5	5	4	4	4	4	4	4	4	4	4	5	5	5	5	4	5	5	4	5	4	4	4	4	4	3	5	4	5	4	4	4	5
4	4	2	2	3	2	2	2	3	3	3	2	2	2	2	3	3	2	2	3	2	1	1	5	5	1	4	3	2	2	3	3	4
5	5	5	4	4	4	5	4	5	5	5	4	4	4	4	3	4	4	4	3	4	4	4	4	4	4	5	4	4	4	4	4	5
4	4	4	4	5	4	4	4	4	4	4	5	5	5	5	4	3	4	3	3	4	5	3	4	4	3	4	5	4	5	5	5	4
5	5	5	4	3	4	5	4	5	5	5	4	4	4	4	4	5	4	4	5	4	5	5	4	5	5	5	5	5	4	4	5	4
5	5	5	4	4	5	5	4	5	5	5	4	4	4	4	5	4	4	4	5	4	5	5	5	5	4	5	4	4	4	5	5	4
5	5	5	4	5	4	5	4	5	5	5	4	4	4	4	3	4	4	5	4	5	5	5	5	5	5	4	5	5	5	5	5	5
4	4	4	5	5	4	4	5	5	5	5	4	4	4	4	5	4	5	5	4	4	5	5	5	5	5	4	4	4	4	5	4	5
5	5	4	4	3	4	4	4	5	5	4	4	4	4	4	4	4	4	4	4	5	4	2	2	4	3	4	5	4	4	4	5	4
5	5	5	4	5	4	5	4	4	5	5	5	5	5	5	5	4	4	4	4	4	4	5	5	5	4	4	5	4	5	5	4	5
2	3	3	3	4	3	3	3	4	3	4	3	3	3	3	2	3	3	2	2	3	3	4	4	4	4	3	2	3	3	2	3	2
5	5	5	4	4	4	5	4	5	5	5	4	4	4	4	5	5	4	4	4	5	4	5	5	4	4	4	4	4	4	5	4	4
5	5	5	4	4	4	5	4	5	5	5	4	4	4	4	5	5	4	4	4	4	4	4	5	4	4	4	5	4	4	5	4	4
5	5	5	4	4	5	5	4	4	4	4	4	3	3	3	4	5	5	5	5	4	5	4	4	3	4	4	5	4	4	4	5	5
4	4	4	4	4	5	4	4	5	5	5	3	3	3	3	4	4	4	4	4	4	4	2	3	4	4	4	5	5	4	5	4	4
4	4	4	5	5	5	4	5	5	5	4	4	4	4	4	4	4	4	4	3	4	2	4	4	5	3	4	4	4	5	4	4	5
2	2	2	1	1	1	2	1	2	2	3	3	3	3	3	2	3	3	2	3	3	1	3	2	1	2	2	1	2	2	3	2	2
5	5	5	5	4	4	5	5	5	5	5	4	4	4	4	5	4	4	5	4	5	1	4	5	4	4	4	4	5	4	4	4	4
5	5	5	4	5	4	5	4	5	5	4	4	4	4	4	5	4	3	4	4	5	4	5	3	5	3	4	5	4	5	4	5	4
5	5	5	5	4	5	5	5	4	5	5	4	4	4	4	5	4	5	5	4	4	4	2	5	5	4	4	5	4	4	4	5	4
5	5	5	5	4	4	5	5	5	4	5	4	4	4	4	4	5	5	5	4	4	4	5	5	3	3	4	3	4	3	4	4	5
4	4	4	3	4	3	4	3	5	5	5	4	4	4	4	5	4	4	4	5	5	4	2	4	5	4	4	4	4	4	4	4	4
5	5	5	5	4	5	5	5	5	4	5	5	5	5	5	4	4	4	4	4	4	3	3	4	4	2	4	4	4	4	4	4	4
4	4	4	4	4	4	4	4	4	4	4	5	5	5	5	5	4	5	4	5	5	4	5	4	4	4	4	4	4	4	4	4	4
5	5	5	5	4	5	5	5	5	4	5	4	4	4	4	5	4	3	3	4	3	4	4	4	4	3	4	4	5	5	4	4	4
5	4	5	4	5	4	5	4	5	5	5	4	4	4	4	3	4	3	5	5	3	4	4	4	4	4	4	4	4	4	4	4	4
3	3	3	3	2	3	3	3	3	4	3	3	3	3	3	2	3	3	2	2	3	3	3	3	3	3	3	2	3	2	2	2	2
4	4	4	5	5	5	4	5	5	5	5	4	4	4	4	3	4	5	5	4	3	5	5	4	5	4	5	5	4	4	4	4	4
4	4	4	5	4	4	4	5	4	4	4	5	5	5	5	4	4	5	4	3	4	5	5	5	5	5	5	5	5	5	5	5	5
4	4	4	5	5	4	4	5	5	5	5	4	4	4	4	5	4	3	4	4	4	4	4	4	5	5	4	5	4	4	4	5	5
5	5	5	5	4	4	5	5	4	4	4	5	5	5	5	5	4	5	5	5	4	4	4	4	5	5	4	5	4	3	4	4	5
5	5	5	4	3	4	5	4	5	4	5	4	4	4	4	5	4	4	5	4	3	3	3	3	3	3	4	5	4	4	5	5	4
5	5	5	3	3	4	5	3	5	5	5	4	4	4	4	5	4	4	5	4	5	3	3	3	3	3	5	5	5	5	4	4	5
2	2	1	1	1	1	1	1	3	3	2	2	2	2	2	1	2	2	3	2	1	5	5	5	5	5	2	1	2	3	2	2	2
3	2	3	3	2	3	3	3	1	1	1	2	2	2	2	1	2	2	1	2	1	4	5	5	4	4	2	2	2	3	3	2	2
4	4	4	5	5	5	4	5	4	4	4	5	5	5	5	4	4	5	5	4	4	4	4	3	3	4	4	4	5	5	5	4	5
4	4	4	5	5	4	4	5	4	4	4	5	5	5	5	4	3	4	4	5	4	5	4	3	5	3	4	4	4	5	5	4	4
4	4	4	5	4	5	4	5	4	4	4	5	5	5	5	5	4	4	5	5	4	3	3	3	3	3	5	4	4	5	5	4	4
2	2	3	2	3	3	3	2	3	3	3	2	2	2	2	3	2	2	2	3	3	5	4	4	5	5	3	2	2	3	2	2	2
4	4	3	3	2	3	3	3	3	3	3	4	4	4	4	3	3	4	3	4	3	4	4	5	4	4	4	5	4	3	4	3	4
4	4	4	4	4	5	4	4	4	4	4	5	5	5	5	4	4	5	4	4	4	2	2	2	2	2	4	5	5	4	3	4	5
5	5	5	4	5	4	5	4	4	4	4	5	5	5	5	4	5	4	4	5	5	4	4	4	4	4	5	4	4	4	4	4	4
5	5	5	4	5	4	5	4	4	4	4	5	5	5	5	4	4	5	4	4	3	4	4	4	3	4	4	4	4	5	4	4	4
5	5	5	4	5	4	5	4	4	4	4	5	5	5	5	3	4	3	3	4	5	3	4	4	4	4	4	5	5	4	5	4	4
2	2	2	3	2	2	2	3	2	2	2	3	3	3	3	4	3	2	3	3	3	5	5	5	5	5	3	2	2	3	2	3	3
5	4	5	4	5	4	5	4	4	4	4	5	5	5	5	5	4	4	5	4	3	3	3	3	3	3	4	5	5	5	4	5	4
5	5	5	5	5	5	5	5	5	5	5	4	4	4	4	4	5	4	4	5	5	4	3	3	3	3	4	5	5	4	5	4	5
4	4	4	5	5	5	4	5	4	4	4	5	5	5	5	5	4	5	4	4	5	5	5	5	5	5	4	4	4	4	5	5	5
4	4	4	5	5	4	4	5	4	4	4	5	5	5	5	5	4	5	5	4	4	5	5	5	5	5	5	4	5	4	5	4	4
4	4	4	5	4	5	4	5	5	5	5	4	4	4	4	5	4	4	5	4	4	4	5	5	5	4	5	5	4	4	5	5	5
2	4	3	2	3	3	3	2	2	2	2	3	3	3	3	2	2	3	4	2	4	3	3	3	3	3	2	3	2	3	2	2	2
5	5	5	4	4	4	5	4	4	4	4	5	5	5	5	5	5	4	3	3	3	4	4	4	4	4	4	4	4	5	4	5	4
2	3	2	2	2	1	2	2	2	2	2	3	3	3	3	2	3	2	3	2	2	4	4	4	4	5	3	2	3	2	2	3	4
5	5	5	4	3	4	5	4	5	5	5	4	4	4	4	5	4	5	4	5	4	5	5	5	5	4	4	4	3	4	5	4	5
5	5	5	4	4	4	5	4	5	5	5	4	4	4	4	5	4	5	4	4	4	4	4	4	4	3	4	4	4	5	4	4	4
4	5	4	4	3	4	4	4	4	4	4	5	5	5	5	4	5	4	3	4	3	4	2	3	4	4	4	4	4	4	4	4	4
5	5	5	3	4	3	5	3	4	4	4	5	5	5	5	5	4	4	5	4	3	3	3	3	3	3	3	4	3	4	3	5	4
5	5	5	4	4	5	5	4	4	4	4	5	5	5	5	4	4	3	4	3	3	4	4	5	2	4	4	4	5	4	4	5	3
2	1	2	3	2	1	2	3	2	2	2	3	3	3	3	2	3	3	2	2	1	4	4	4	4	4	3	2	1	2	2	3	2
3	2	2	3	2	3	2	3	2	2	2	3	3	3	3	3	2	3	2	2	3	5	5	5	5	5	2	2	3	2	3	2	2
5	5	5	5	4	5	5	5	5	5	5	4	4	4	4	4	5	4	5	4	5	4	4	4	4	4	5	4	4	4	4	4	4
2	2	2	3	3	2	2	3	2	2	2	3	3	3	3	3	2	2	1	2	3	4	2	4	2	4	2	2	3	3	2	3	2
2	3	3	2	3	2	3	2	2	2	2	3	3	3	3	2	2	1	1	1	2	5	5	5	5	5	2	1	1	2	1	1	2
5	5	5	4	4	5	5	4	4	5	5	4	4	4	4	4	3	4	5	5	5	5	5	5	5	4	4	4	4	5	5	4	5
5	5	5	5	4	5	5	5	5	5	5	4	4	4	4	5	4	4	5	4	5	4	1	4	4	4	5	4	5	4	4	5	4
5	5	5	4	5	5	5	4	5	5	5	4	4	4	4	4	4	5	4	4	5	5	4	3	2	3	5	4	4	5	4	5	4
5	5	5	4	4	4	5	4	5	5	4	4	4	4	4	4	4	3	3	4	4	4	4	5	5	4	4	5	4	4	4	5	4
5	5	5	4	4	5	5	4	5	5	5	4	4	4	4	3	4	5	5	4	4	5	5	5	5	4	4	5	4	4	5	5	4
5	5	5	4	3	4	5	4	5	5	5	4	4	4	4	4	5	4	4	5	4	4	4	4	3	3	4	5	4	3	4	5	4
5	5	5	5	4	4	5	5	5	5	5	4	4	4	4	4	4	5	4	3	4	4	3	2	1	3	4	4	4	5	4	5	5
4	4	4	5	5	5	4	5	5	5	5	4	4	4	4	5	4	4	5	5	5	5	4	4	4	5	4	4	4	4	4	4	4
5	5	5	4	4	5	5	4	5	5	5	4	4	4	4	4	4	5	5	4	5	5	4	4	4	3	4	5	5	5	4	4	4
5	5	5	4	4	4	5	4	5	5	5	4	4	4	4	4	4	5	5	5	4	5	3	4	5	4	4	5	5	5	4	4	4
2	2	2	3	3	3	2	3	4	4	4	5	5	5	5	4	3	3	4	3	3	5	5	5	5	4	5	4	3	4	4	3	4
2	2	2	4	3	2	2	4	3	2	3	3	3	3	3	2	3	3	3	4	3	5	5	5	5	5	3	2	2	3	2	4	3
2	2	3	3	2	3	3	3	3	3	3	2	3	2	2	3	3	2	2	3	3	3	3	3	3	3	3	2	2	2	2	2	3
5	4	4	3	4	3	4	3	5	5	5	4	4	4	4	4	4	4	4	4	4	5	5	4	5	4	4	3	4	4	5	4	4
4	4	4	5	4	4	4	5	4	4	4	5	5	5	5	5	5	5	5	5	5	5	5	5	5	5	5	5	5	5	5	5	5
4	4	4	5	5	5	4	5	5	5	5	5	4	5	5	5	4	3	4	4	4	4	4	4	5	5	4	5	4	4	4	5	5
2	2	2	2	3	3	2	2	3	3	3	3	2	2	3	2	3	2	2	2	3	4	4	4	5	5	3	2	2	3	2	2	3
4	5	5	5	5	5	5	5	3	3	3	4	5	5	4	4	5	4	3	4	5	3	3	3	3	3	3	4	4	3	4	4	4
5	4	4	5	4	4	4	5	4	4	4	4	5	4	5	5	4	4	5	4	3	3	3	3	3	3	4	4	3	4	4	5	4
3	3	3	2	2	2	3	2	3	3	3	2	2	3	2	2	3	2	3	2	3	5	5	5	5	5	2	3	2	3	2	3	3
5	5	5	4	4	5	5	4	5	5	5	4	4	4	4	4	4	4	4	4	5	4	5	5	4	4	3	2	3	4	3	4	4
4	4	4	4	5	3	4	4	5	5	5	4	4	4	4	4	4	3	4	5	5	4	4	3	3	4	4	4	5	4	5	4	5
4	4	4	4	3	4	4	4	5	5	5	5	5	4	3	4	4	3	4	5	5	5	4	3	5	3	4	3	4	4	5	4	4
4	4	4	5	5	3	4	5	4	4	4	4	5	4	4	5	4	5	5	4	3	3	3	3	3	3	4	5	5	4	4	5	4
3	3	3	2	2	2	3	2	3	3	3	4	3	3	3	2	3	2	3	3	4	5	4	4	5	5	4	4	4	5	4	4	4
5	5	5	4	5	5	5	4	4	4	4	4	4	4	4	4	3	4	4	5	5	4	4	5	4	4	4	3	4	3	4	4	4
4	4	4	5	5	5	4	5	4	4	4	5	4	4	5	5	4	5	5	4	5	2	2	2	2	2	4	5	4	4	5	4	4
4	4	4	5	5	4	4	5	4	4	4	4	4	4	5	5	5	4	5	4	5	4	4	4	4	4	4	4	4	5	4	4	5
4	4	4	5	4	5	4	5	4	4	4	5	5	5	4	5	4	5	5	5	5	5	1	5	5	4	4	4	4	4	5	5	5
2	2	2	3	3	3	2	3	3	3	3	4	3	3	2	3	3	4	3	3	4	5	1	5	5	3	5	4	5	4	4	4	4
5	5	5	5	4	5	5	5	5	5	5	4	4	4	5	4	5	4	4	4	4	4	5	5	5	4	5	5	4	4	5	5	5
4	4	5	4	4	5	5	4	5	5	5	4	4	3	3	5	4	5	4	4	4	5	5	5	5	4	4	4	3	3	5	4	5
5	5	4	4	4	4	4	4	5	5	5	4	5	5	4	5	5	4	4	4	4	4	4	4	4	3	4	4	4	3	4	4	4
5	5	5	4	4	5	5	4	5	5	5	4	4	4	4	4	3	4	3	4	4	3	4	4	4	4	4	4	5	4	5	4	4
5	5	5	4	4	4	5	4	5	5	5	3	3	4	4	4	3	4	3	4	4	4	2	4	4	4	4	3	4	5	4	4	4
2	2	2	3	3	3	2	3	2	2	2	3	2	3	2	2	3	2	2	3	2	4	4	4	4	3	4	5	4	5	4	4	4
4	4	4	4	5	4	4	4	4	4	4	4	3	4	5	4	5	4	3	4	3	1	1	5	5	1	4	4	5	4	4	4	5
5	5	5	4	4	4	5	4	5	5	5	3	4	4	4	3	4	4	4	3	4	4	4	4	4	4	5	4	4	4	4	4	5
5	5	5	4	5	4	5	4	5	5	5	3	3	4	3	4	3	4	3	2	3	5	3	4	4	3	4	4	4	5	4	5	4
5	5	5	4	4	4	5	4	4	4	4	5	5	4	5	4	5	4	4	5	4	5	5	4	5	5	4	5	4	4	4	4	4
5	5	5	5	4	3	5	5	4	4	4	5	5	5	5	5	5	5	5	5	5	5	5	5	5	4	4	5	4	5	4	5	4
4	4	4	5	5	5	4	5	5	5	5	4	4	3	4	3	4	4	4	4	4	5	5	5	5	5	4	4	4	5	5	5	5
5	5	5	5	4	4	5	5	5	5	5	4	4	4	4	5	5	5	5	4	5	5	5	5	5	5	4	4	4	4	5	4	5
4	4	4	5	4	5	4	5	4	4	4	4	4	5	5	4	5	5	3	4	5	4	2	2	4	3	4	5	4	4	5	4	3
3	3	3	3	4	4	3	3	5	5	5	4	5	4	3	5	4	4	4	5	5	4	5	5	5	4	5	4	5	4	5	4	5
5	5	5	4	4	4	5	4	4	4	4	3	4	4	3	4	3	4	4	3	4	3	4	4	4	4	5	5	4	5	4	5	4
5	5	5	4	4	4	5	4	5	5	5	4	3	4	4	4	4	4	4	5	5	5	4	5	4	5	5	4	5	4	4	4	5
4	4	4	3	4	3	4	3	5	4	5	4	5	4	5	4	3	4	5	4	3	3	3	3	2	3	4	5	5	4	5	5	4
5	5	5	4	3	3	5	4	5	5	5	5	4	5	5	5	4	3	4	4	4	4	4	4	5	4	4	5	4	4	4	5	5
4	4	4	4	4	5	4	4	4	4	4	5	4	5	5	5	4	4	5	5	5	4	4	4	5	4	4	5	4	4	4	4	5
4	4	4	3	4	3	4	3	4	4	4	4	5	4	5	5	4	5	4	4	5	3	3	3	3	3	5	4	5	4	5	4	5
4	4	4	4	4	4	4	4	4	4	4	4	4	5	4	5	4	5	4	4	5	5	5	5	5	5	4	5	4	4	4	5	4
5	5	5	4	4	4	5	4	5	5	5	4	4	4	4	4	4	4	4	4	5	5	4	4	4	4	5	4	5	4	5	4	5
5	5	5	4	4	4	5	4	5	5	5	4	4	4	4	4	5	4	5	5	4	4	4	3	3	4	5	4	5	5	4	5	4
4	4	4	4	4	4	4	4	4	4	4	5	4	5	4	4	4	5	4	4	5	5	4	3	5	3	4	5	4	5	4	5	4
5	5	5	5	5	4	5	5	5	5	5	4	4	4	4	5	4	5	4	4	4	4	5	4	4	4	4	5	4	4	4	5	4
4	4	4	5	5	5	4	5	5	5	5	4	5	4	5	4	4	4	5	4	4	5	4	4	5	5	4	4	4	4	4	4	4
4	4	4	4	5	3	4	4	5	4	4	4	4	5	4	4	5	4	4	5	5	4	4	5	4	4	4	5	4	5	4	5	4
4	4	4	4	4	4	4	4	5	5	5	3	4	5	4	5	4	4	4	5	5	5	4	5	4	5	5	5	5	5	4	5	4
2	2	2	2	1	2	2	2	2	2	2	1	2	2	2	1	1	2	3	2	3	5	5	5	5	5	3	2	2	3	2	2	3
3	3	3	3	3	4	3	3	3	3	3	4	3	3	3	3	4	4	4	3	3	4	4	4	3	4	4	3	4	3	4	4	4
3	3	3	2	3	4	3	2	3	2	3	3	3	3	4	4	4	4	4	4	3	3	4	4	4	4	4	5	5	4	5	4	4
4	4	4	4	5	4	4	4	4	4	4	4	3	4	3	4	3	3	4	3	4	3	3	3	3	1	4	5	4	5	4	4	5
4	4	4	4	4	4	4	4	5	5	5	4	4	5	4	5	4	4	3	3	4	4	3	3	3	3	4	5	4	5	4	5	4
2	2	2	3	3	3	2	3	2	2	2	3	2	3	2	3	2	3	2	2	3	5	1	5	5	4	3	2	2	3	2	3	2
3	3	3	2	2	3	3	2	2	1	2	3	4	3	3	4	3	2	3	3	2	5	1	5	5	3	2	2	3	2	2	2	3
4	4	4	5	5	5	4	5	5	5	5	4	4	4	5	4	5	4	4	4	4	4	5	5	5	4	5	5	4	4	5	5	5
4	4	4	4	4	4	4	4	5	5	5	4	4	3	3	5	4	3	3	3	4	5	5	5	5	4	4	5	4	4	5	5	4
3	3	3	2	2	3	3	2	2	2	2	1	2	3	2	3	2	3	2	1	1	4	4	4	4	3	2	2	3	2	2	2	3
4	4	4	4	4	5	4	4	5	5	5	4	4	4	4	4	5	5	4	4	4	3	4	4	4	4	4	3	4	3	4	5	4
4	4	4	4	5	4	4	4	5	5	5	4	4	4	4	4	3	4	3	4	4	4	2	4	4	4	4	5	5	5	4	4	4
5	5	5	4	5	4	5	4	5	5	5	4	4	4	3	5	4	4	4	3	4	4	4	4	4	3	3	3	4	5	3	4	5
5	5	5	5	4	5	5	5	5	5	5	4	4	4	4	4	3	4	4	5	4	1	1	5	5	1	5	4	4	5	4	3	4
5	5	5	4	4	4	5	4	5	5	5	4	4	4	4	3	4	4	4	3	4	4	4	4	4	4	5	4	4	4	4	4	5
4	4	3	4	5	4	3	4	5	5	5	4	4	4	4	4	4	5	4	3	4	5	3	4	4	3	4	5	4	5	4	5	4
4	4	4	4	4	5	4	4	5	5	5	4	4	4	4	4	5	4	4	5	4	5	5	4	5	5	5	5	5	4	4	5	4
4	4	4	4	5	5	4	4	4	4	4	5	5	5	5	4	5	4	4	4	5	5	5	5	5	4	4	5	4	5	4	5	4
4	4	4	5	4	5	4	5	5	5	5	4	4	4	4	3	4	5	5	4	3	5	5	5	5	5	4	5	5	5	4	4	5
3	3	3	2	3	2	3	2	5	5	5	4	4	4	4	4	4	5	5	4	5	5	5	5	5	5	4	4	4	4	5	4	5
4	4	4	4	3	4	4	4	5	5	5	4	4	4	3	4	3	4	3	4	4	4	2	2	4	3	4	5	4	4	3	5	3
4	4	3	4	4	4	3	4	5	5	5	4	4	4	4	5	4	4	4	5	5	4	5	5	5	4	3	4	5	5	4	4	3
4	5	5	5	5	5	5	5	4	4	4	5	5	5	5	4	3	3	3	4	3	4	2	2	4	3	4	5	4	5	4	4	4
5	5	4	5	5	5	4	5	5	5	5	4	4	4	4	5	4	3	3	4	5	4	5	5	5	4	4	5	4	4	5	5	4
5	5	5	5	4	4	5	5	4	4	4	3	3	3	3	4	3	4	4	3	4	3	4	4	4	4	4	5	4	3	4	4	3
5	5	5	4	4	4	5	4	5	5	5	4	4	4	4	5	4	5	5	4	5	4	5	5	4	4	4	4	4	4	4	3	4
5	4	4	4	3	4	4	4	5	5	5	4	4	4	4	5	4	4	5	5	4	4	4	5	4	4	3	2	3	1	3	2	3
5	5	4	4	4	4	4	4	5	5	5	4	4	4	4	4	4	5	4	4	4	5	4	4	3	4	3	3	3	3	4	4	4
5	5	4	4	5	4	4	4	5	5	5	4	4	4	4	4	4	5	5	4	4	4	2	3	4	4	4	4	4	4	4	4	4
5	4	5	5	5	5	5	5	5	5	5	4	4	4	4	3	4	5	5	4	4	4	4	4	4	4	4	4	4	4	4	4	4
4	5	3	5	4	5	3	5	5	5	5	4	4	4	4	5	4	5	4	5	4	3	3	3	3	3	3	3	3	3	3	3	3
4	5	4	5	5	5	4	5	5	5	5	4	4	4	4	4	3	4	5	5	4	5	5	4	5	4	5	5	4	4	4	4	4
4	5	4	5	5	5	4	5	5	5	5	4	4	4	4	3	4	5	4	4	5	5	5	5	5	5	5	5	5	5	5	5	5
4	4	3	4	5	5	3	4	4	4	4	5	5	5	5	5	4	3	3	4	4	4	4	4	5	5	4	5	4	4	4	5	5
5	5	5	4	5	5	5	4	4	4	4	5	5	5	5	5	3	5	5	5	4	4	4	4	5	5	4	5	4	3	4	4	3
4	4	4	4	4	4	4	4	4	4	4	5	4	3	4	4	4	3	3	4	5	3	3	3	3	3	3	3	3	3	3	3	3
3	3	4	5	4	5	4	5	5	5	5	4	4	4	4	4	5	4	4	3	4	3	3	3	3	3	3	3	3	3	3	3	3
3	5	3	4	3	4	3	4	5	5	5	4	4	4	4	5	4	3	4	4	4	5	5	5	5	5	4	3	3	2	3	2	1
4	4	4	3	4	3	4	3	5	5	5	4	4	4	4	4	5	5	4	4	5	4	5	5	4	4	5	4	3	4	3	4	4
4	5	5	5	5	5	5	5	5	5	5	4	4	4	4	4	5	5	4	3	3	2	4	4	5	3	4	4	4	5	4	4	5
5	4	4	4	4	4	4	4	5	5	5	4	4	4	4	5	4	4	5	4	4	1	3	2	1	2	4	4	3	3	2	1	1
5	4	5	5	5	4	5	5	5	5	5	4	4	4	4	5	5	4	4	5	5	1	4	5	4	4	3	2	3	3	3	2	3
5	5	5	5	5	5	5	5	4	4	4	5	5	5	5	5	4	3	5	4	5	4	5	3	5	3	3	2	2	3	3	4	5
2	3	2	2	1	2	2	2	2	2	2	2	3	3	3	4	2	3	2	3	3	4	2	5	5	4	2	1	2	2	3	2	2
4	4	4	3	3	3	4	3	4	4	4	5	5	5	5	4	5	4	4	5	5	4	5	5	3	3	1	2	3	1	2	3	3
3	2	1	2	1	1	1	2	3	3	3	2	2	2	2	2	1	1	1	2	3	4	2	4	5	4	4	4	4	4	4	4	4
3	3	3	3	2	2	3	3	3	3	3	2	2	2	2	3	2	1	2	3	2	3	3	4	4	2	4	4	4	4	4	4	4
5	5	4	4	5	4	4	4	5	5	5	4	4	4	4	5	4	3	4	3	3	4	5	4	4	4	4	4	4	4	4	4	4
5	5	5	5	4	4	5	5	5	5	5	4	4	4	4	4	3	4	5	5	5	4	4	4	4	3	4	4	4	4	4	4	4
5	5	4	4	4	5	4	4	5	5	5	4	4	4	4	5	4	5	4	5	4	3	3	3	3	3	3	3	3	3	3	3	3
5	5	4	4	4	4	4	4	5	5	5	4	5	4	3	4	4	5	4	3	4	4	3	3	3	3	3	2	3	2	3	2	3
4	4	3	2	2	2	3	2	4	4	4	5	5	5	5	5	4	5	4	4	5	5	5	5	5	5	4	4	4	4	5	5	5
4	4	4	4	4	4	4	4	4	4	4	5	5	5	5	5	4	5	4	4	5	5	5	5	5	5	3	2	2	1	3	2	1
4	4	4	4	3	4	4	4	5	5	5	4	4	4	4	5	4	5	5	4	5	4	5	5	5	4	5	5	4	4	5	5	5
4	4	3	4	3	4	3	4	4	4	4	5	5	5	5	4	4	5	4	3	4	3	3	3	3	3	3	3	3	3	3	3	3
5	5	5	3	4	4	5	3	4	4	4	5	5	5	5	5	5	4	3	3	3	4	4	4	4	4	4	4	4	4	4	4	4
4	4	4	4	3	3	4	4	5	5	5	4	4	4	4	4	3	4	4	5	5	4	4	4	4	5	4	3	3	4	4	4	4
4	4	3	4	3	4	3	4	5	5	5	4	4	4	4	5	4	3	4	4	4	5	5	5	5	4	4	4	3	3	2	3	4
4	5	5	5	5	5	5	5	5	5	5	4	4	4	4	3	3	4	5	5	4	4	4	4	4	3	4	4	3	2	3	4	4
5	5	4	5	5	5	4	5	5	5	5	4	4	4	4	4	4	3	4	3	3	4	4	3	3	4	4	4	3	4	4	4	3
5	5	5	5	5	4	5	5	5	5	5	4	4	4	4	4	4	5	4	3	4	5	4	3	5	3	4	3	2	1	2	1	1
5	5	5	5	4	5	5	5	4	4	4	5	5	5	5	4	5	5	4	4	3	3	3	3	3	3	3	3	3	3	3	3	3
5	4	3	4	3	4	3	4	4	4	4	4	5	4	5	4	4	4	5	4	4	5	4	4	5	5	4	4	4	4	4	4	4
5	5	4	4	4	4	4	4	5	5	5	4	4	4	4	4	3	4	4	5	5	4	4	5	4	4	4	3	4	3	4	3	4
3	4	4	4	3	3	4	4	5	5	5	4	4	4	4	3	4	5	4	5	4	2	2	2	2	2	2	2	2	2	2	2	2
5	5	4	4	4	4	4	4	5	5	5	4	4	4	4	4	5	4	5	4	5	4	4	4	4	4	3	4	4	3	4	4	5
4	4	4	4	3	4	4	4	4	4	4	4	4	5	5	4	5	4	5	5	3	4	4	4	3	4	4	4	4	3	3	4	4
5	4	4	4	3	4	4	4	5	5	5	4	4	4	4	4	4	4	4	4	3	3	4	4	4	4	4	3	4	4	4	4	4
5	4	4	4	4	4	4	4	4	4	4	5	5	5	5	3	4	5	4	3	4	5	5	5	5	5	5	5	5	5	5	5	5
4	3	4	4	3	4	4	4	4	4	4	5	5	5	5	5	4	5	4	3	4	5	1	5	5	4	4	4	4	4	5	5	5
3	4	4	3	4	3	4	3	4	4	4	5	5	5	5	5	4	5	4	4	3	5	1	5	5	3	5	4	3	4	4	4	3
4	4	4	4	4	5	4	4	5	5	5	4	4	4	4	4	5	4	3	3	4	4	5	5	5	4	5	5	4	4	5	5	5
3	3	3	3	3	5	3	3	5	5	5	4	4	4	4	5	4	3	4	3	4	5	5	5	5	4	4	4	3	3	5	4	5
4	5	4	5	4	4	4	5	4	4	4	4	5	5	4	4	5	5	4	4	4	4	4	4	4	3	4	4	4	3	3	4	4
5	5	5	5	5	5	5	5	5	5	5	4	4	4	4	4	3	4	3	4	5	3	4	4	4	4	3	3	3	3	3	3	3
4	5	5	4	5	3	5	4	5	5	5	4	4	4	4	4	3	4	3	4	4	4	2	4	4	4	4	3	4	3	4	4	4
4	5	5	4	4	4	5	4	5	5	5	4	4	4	3	5	4	4	4	3	4	4	4	4	4	3	3	3	2	2	3	3	3
3	3	3	3	3	3	3	3	3	3	3	3	3	3	3	2	3	2	3	2	3	1	1	5	5	1	1	1	3	2	3	3	3
4	5	4	4	3	5	4	4	5	5	5	3	4	4	4	3	4	4	4	3	4	4	4	4	4	4	4	3	4	4	4	4	3
5	5	5	4	4	3	5	4	5	5	5	4	5	4	5	4	5	5	4	4	4	5	3	4	4	3	3	2	1	2	3	2	3
5	4	4	4	4	3	4	4	5	5	5	5	5	4	5	4	5	4	4	5	4	5	5	4	5	5	5	5	5	4	4	5	4
4	5	3	4	4	5	3	4	4	4	4	5	5	5	5	5	5	5	5	5	5	5	5	5	5	4	3	2	3	2	2	3	4
2	1	2	1	3	1	2	1	3	3	3	1	2	2	2	3	2	2	1	2	3	5	5	5	5	5	5	5	5	5	5	5	5
5	4	4	4	5	4	4	4	3	3	3	4	4	4	4	5	5	5	5	4	5	5	5	5	5	5	4	4	4	4	5	4	5
3	5	3	4	5	4	3	4	3	3	3	4	4	4	5	4	3	4	4	5	4	4	2	2	4	3	3	3	3	3	3	3	3
1	2	4	3	2	1	4	3	2	2	2	2	2	2	3	2	2	2	3	2	2	4	5	5	5	4	1	2	1	2	3	4	4
2	3	3	3	2	1	3	3	3	3	3	1	2	2	3	2	2	3	2	2	3	3	4	4	4	4	3	2	3	3	2	3	2
4	5	4	5	4	4	4	5	5	4	4	4	3	4	4	4	4	4	4	5	5	5	4	5	4	5	5	4	5	4	4	4	5
4	4	2	3	4	3	2	3	4	5	5	4	4	4	3	4	3	4	5	4	5	3	3	3	2	3	3	3	4	4	3	3	4
4	4	4	4	4	4	4	4	5	4	4	5	5	5	4	4	4	5	4	4	5	4	2	3	4	4	4	4	4	4	4	4	4
4	4	5	4	4	4	5	4	4	5	4	4	5	4	5	4	4	5	4	4	3	3	3	3	3	3	3	3	3	3	3	3	3
3	3	3	3	3	3	3	3	5	3	4	4	5	4	4	4	4	3	4	3	5	4	4	5	2	4	4	4	5	4	4	5	3
2	1	1	1	2	2	1	1	2	2	1	2	3	2	2	1	2	2	2	3	2	4	4	4	4	4	4	4	4	4	4	4	4
5	5	5	5	5	5	5	5	5	5	5	4	4	4	4	4	5	4	4	5	4	5	5	5	5	5	4	4	4	5	4	4	4
5	5	5	5	5	4	5	5	4	4	4	4	4	4	4	4	5	4	4	4	4	4	4	4	4	4	2	3	4	4	4	4	4
5	5	4	5	4	5	4	5	4	5	4	4	5	4	4	3	4	4	3	4	4	4	2	4	2	4	3	2	3	3	4	3	2
2	3	3	3	3	4	3	3	4	3	4	4	3	3	4	4	3	4	3	4	3	5	5	5	5	5	4	4	4	4	5	4	4
4	4	4	4	4	5	4	4	5	5	5	4	4	4	4	5	4	4	4	5	5	5	5	5	5	4	4	4	4	5	5	4	5
4	4	5	4	4	5	5	4	4	4	4	5	4	4	4	5	4	4	4	4	4	4	1	4	4	4	3	3	3	3	4	3	4
5	5	4	5	4	5	4	5	3	4	4	4	4	4	5	4	3	4	4	4	5	4	2	2	4	3	3	3	3	3	3	3	3
4	4	3	5	4	5	3	5	5	5	4	4	5	4	4	5	4	4	4	5	5	4	5	5	5	4	1	2	1	2	4	4	4
3	3	4	5	4	4	4	5	5	4	4	4	4	4	5	4	3	5	4	4	5	4	2	2	4	3	3	3	3	3	3	3	3
3	5	3	3	2	3	3	3	5	5	4	4	5	4	3	5	4	4	4	5	5	4	5	5	5	4	1	2	1	2	3	4	4
3	3	3	3	3	3	3	3	3	2	1	2	2	3	3	4	2	3	2	2	1	3	4	4	4	4	3	2	3	3	2	3	2
4	5	5	5	5	5	5	5	5	4	4	4	3	5	4	5	4	4	4	4	5	4	5	5	4	4	4	4	4	4	4	3	4
5	4	4	5	4	4	4	5	5	4	4	4	3	4	4	5	4	4	4	4	4	4	4	5	4	4	3	2	3	2	1	2	3
2	2	2	2	2	2	2	2	2	2	1	2	1	1	2	3	4	2	2	3	2	5	4	4	3	4	3	3	3	3	4	4	4
4	4	4	4	4	5	4	4	3	4	3	3	3	3	3	4	2	3	3	3	3	4	2	3	4	4	4	4	4	4	4	4	4
4	3	4	4	5	4	4	4	4	5	4	5	5	4	3	4	3	4	5	5	5	4	4	4	4	4	4	4	4	4	4	4	4
4	4	4	3	3	3	4	3	4	5	4	4	3	4	4	5	4	3	4	4	5	3	3	3	3	3	3	3	3	3	3	3	3
5	5	5	5	5	4	5	5	4	5	4	4	4	4	4	4	4	4	4	4	4	5	5	4	5	4	5	5	4	4	4	4	4
5	5	4	5	5	5	4	5	5	5	5	5	5	5	5	5	5	5	5	5	5	5	5	5	5	5	5	5	5	5	5	5	5
5	5	5	5	5	4	5	5	4	5	4	5	4	5	5	5	4	3	4	4	4	4	4	4	5	5	4	5	4	4	4	5	5
5	5	4	5	4	5	4	5	4	5	4	4	5	5	5	5	3	5	5	5	4	4	4	4	5	5	4	5	4	3	4	4	3
2	3	4	3	4	4	4	3	3	3	3	3	3	3	3	3	3	3	3	3	3	3	3	3	3	3	3	3	3	3	3	3	3
3	4	3	2	2	2	3	2	3	2	2	2	3	2	1	2	3	2	2	3	4	3	3	3	3	3	3	3	3	3	3	3	3
4	4	4	4	4	5	4	4	5	5	5	4	4	5	4	2	1	2	3	4	4	5	5	5	5	5	3	2	3	3	4	3	2
4	4	4	4	3	4	4	4	5	4	4	4	4	4	4	4	4	4	4	4	5	4	5	5	4	4	5	4	3	4	4	4	4
4	4	3	3	3	4	3	3	4	5	4	4	4	5	4	4	4	4	4	3	4	2	4	4	5	3	4	4	4	5	4	4	5
5	5	4	4	5	3	4	4	4	5	4	3	4	4	5	4	4	4	5	4	4	1	3	2	1	2	4	4	4	4	4	4	4
4	4	4	4	3	4	4	4	5	4	4	4	4	5	4	5	3	4	3	3	4	1	4	5	4	4	4	5	5	5	5	5	4
4	4	3	4	3	4	3	4	4	5	4	5	4	5	4	5	4	4	5	4	5	4	5	3	5	3	4	5	4	5	4	5	4
4	5	5	5	5	5	5	5	5	5	4	3	3	4	4	5	4	4	4	4	4	4	2	5	5	4	3	4	3	3	3	4	4
5	5	4	5	5	5	4	5	5	4	5	5	4	4	3	4	5	5	5	4	4	4	5	5	3	3	5	5	4	4	4	3	4
5	5	5	5	5	4	5	5	4	5	4	4	4	4	4	5	4	4	4	5	5	4	2	4	5	4	4	4	4	4	4	4	4
5	5	5	5	4	5	5	5	4	4	4	4	4	4	4	4	4	4	4	4	4	3	3	4	4	2	4	4	4	4	4	4	4
2	4	3	4	3	4	3	4	3	2	3	4	4	3	3	3	4	3	3	4	3	5	4	3	2	3	3	3	2	2	3	3	3
5	5	4	4	4	4	4	4	5	5	4	4	4	4	4	4	4	3	3	4	4	4	4	5	5	4	5	5	4	4	4	4	3
4	4	4	4	3	4	4	4	5	5	4	4	5	5	4	3	4	5	5	4	4	5	5	5	5	4	4	5	5	4	3	2	3
5	4	5	5	4	4	5	5	4	3	3	3	3	3	4	4	4	3	3	3	3	4	4	4	3	3	3	4	4	4	4	3	3
3	2	3	3	3	3	3	3	2	1	3	3	2	3	1	5	4	2	3	2	3	4	3	2	1	3	4	4	4	3	4	3	4
3	4	4	3	4	3	4	3	4	4	4	4	4	4	5	5	4	4	4	4	4	5	4	4	4	5	4	4	4	4	4	4	4
3	3	3	3	3	3	3	3	4	4	4	2	2	4	3	4	3	4	4	4	4	5	4	4	4	3	2	1	2	2	3	4	4
5	2	4	4	3	4	4	4	4	5	5	4	4	4	4	4	4	5	5	5	4	5	3	4	5	4	4	5	5	5	4	4	4
4	4	4	4	4	4	4	4	5	5	4	4	5	5	5	5	4	4	4	5	4	5	5	5	5	4	5	5	5	5	5	4	5
5	5	5	4	5	5	5	4	4	5	2	4	4	5	4	4	4	4	4	3	4	2	4	4	5	3	4	4	4	5	4	4	5
4	4	4	4	4	4	4	4	2	1	2	4	1	2	2	2	1	2	1	2	1	1	3	2	1	2	4	4	4	3	4	4	4
4	5	4	3	2	3	4	3	5	4	4	4	4	5	4	5	4	4	3	2	4	1	4	5	4	4	4	3	3	4	3	4	4
5	5	5	5	5	5	5	5	4	5	4	5	3	5	4	5	3	4	5	4	5	4	5	3	5	3	4	5	4	5	4	5	4
5	5	4	5	4	5	4	5	5	5	4	3	3	4	4	5	4	4	4	4	4	4	2	5	5	4	4	5	4	4	5	4	4
4	4	4	5	4	5	4	5	5	4	5	5	4	4	4	4	5	5	5	4	4	4	5	5	3	3	3	4	4	3	3	3	3
4	4	3	4	3	4	3	4	4	5	4	5	4	4	4	5	4	4	4	5	5	4	2	4	5	4	4	4	4	4	4	4	4
5	5	4	4	4	4	4	4	4	4	5	4	4	4	4	4	4	4	4	4	4	3	3	4	4	2	4	4	4	4	4	4	4
2	4	3	4	3	4	3	4	4	4	4	4	4	5	4	5	4	4	4	5	5	4	5	4	4	4	4	4	4	4	4	4	4
5	5	4	4	4	4	4	4	4	4	4	4	4	4	4	4	4	4	4	4	4	4	4	4	4	3	4	4	4	4	4	4	4
4	4	4	4	3	4	4	4	3	3	3	3	3	3	3	3	3	3	3	3	3	3	3	3	3	3	4	4	4	4	5	4	4
5	4	4	4	3	4	4	4	3	3	3	3	2	3	3	4	3	3	3	3	3	4	3	3	3	3	5	4	5	4	5	4	3
5	4	4	4	4	4	4	4	5	5	5	5	5	5	4	5	2	5	5	5	5	5	5	5	5	5	4	4	4	4	5	5	5
4	3	4	4	5	4	4	4	5	5	5	5	5	5	5	5	4	5	5	5	5	5	5	5	5	5	4	5	4	5	4	4	5
3	4	4	3	4	3	4	3	5	5	4	4	4	4	4	5	4	4	5	4	4	4	5	5	5	4	5	5	4	4	5	5	5
4	4	4	4	4	5	4	4	4	5	4	5	4	5	5	5	4	3	3	2	1	4	4	4	5	4	4	5	4	3	4	4	3
3	3	3	3	3	5	3	3	3	3	3	3	5	3	3	3	3	3	3	3	3	3	3	3	3	3	3	3	3	3	3	3	3
4	5	4	5	4	4	4	5	5	5	5	4	4	5	4	4	3	2	2	1	1	5	5	5	5	5	4	3	3	4	4	3	2
5	5	5	5	5	5	5	5	4	4	4	4	4	4	4	4	4	4	4	4	5	5	4	4	4	4	5	4	3	4	3	4	4
4	5	5	4	5	3	5	4	4	3	4	4	4	4	4	4	3	4	3	3	4	4	4	3	3	4	3	4	4	4	4	4	3
4	5	5	4	4	4	5	4	4	5	4	4	3	4	3	5	4	3	4	4	5	5	4	3	5	3	4	4	5	5	5	5	5
3	3	3	3	3	3	3	3	4	4	4	4	4	4	4	5	4	3	3	3	4	4	5	4	4	4	4	5	2	4	4	4	5
3	3	3	4	3	5	3	4	4	5	5	4	5	4	5	4	4	4	5	4	4	5	4	4	5	5	4	4	4	4	4	4	4
5	5	5	3	4	2	5	3	5	4	4	4	4	2	4	4	3	4	4	5	5	4	4	5	4	4	3	4	3	3	4	3	4
5	4	4	4	4	3	4	4	5	4	5	3	4	5	3	5	3	4	4	5	5	5	4	5	4	5	5	5	5	5	4	5	4
4	5	3	4	4	5	3	4	5	5	5	5	5	5	5	5	5	5	5	5	5	5	5	5	5	5	5	4	4	5	4	5	4
2	1	2	3	2	1	2	3	4	3	3	4	3	3	3	3	4	4	4	5	5	4	4	4	3	4	4	4	4	3	3	4	4
2	3	2	3	4	2	2	3	4	4	3	4	5	4	4	4	4	4	4	4	3	3	4	4	4	4	4	3	4	4	4	4	4
3	5	3	5	4	3	3	5	4	3	3	4	3	3	3	3	3	4	4	4	3	4	4	4	3	4	4	4	4	5	3	3	4
2	2	1	4	4	4	1	4	4	4	3	3	3	3	4	4	4	4	4	4	3	3	4	4	4	4	3	3	2	3	2	3	3
2	3	2	2	3	2	2	2	5	5	5	5	5	5	5	5	5	5	5	5	5	5	5	5	5	5	5	5	5	5	5	5	5
4	5	4	5	4	5	4	5	3	3	3	3	3	3	3	3	3	3	3	3	3	3	3	3	3	3	4	5	4	5	4	5	4
4	4	5	3	2	3	5	3	3	3	3	3	4	3	3	4	4	4	5	4	3	4	3	3	3	3	4	5	4	5	4	5	4
3	2	3	2	2	2	3	2	5	5	5	5	5	5	4	5	4	5	5	5	5	5	5	5	5	5	4	4	4	4	5	5	5
5	5	4	4	4	4	4	4	5	5	5	5	5	5	5	5	4	5	5	5	5	5	5	5	5	5	5	4	5	4	4	4	4
5	5	4	5	4	5	4	5	5	5	4	4	4	4	4	5	4	4	5	4	4	4	5	5	5	4	5	5	4	4	5	5	5
4	3	5	3	2	3	5	3	4	5	4	5	4	5	4	5	4	5	4	5	4	3	3	3	3	3	4	5	4	5	4	5	4
2	1	3	2	3	2	3	2	4	4	5	5	4	3	4	5	5	4	4	4	4	4	4	4	4	4	4	4	4	4	4	4	4
4	4	5	4	4	5	5	4	4	4	4	4	4	4	4	4	4	4	4	4	4	4	4	4	4	5	4	5	5	4	4	4	4
4	4	3	3	4	4	3	3	5	5	4	4	4	5	4	5	4	4	4	4	4	5	5	5	5	4	4	4	5	5	5	4	5
4	5	4	4	4	4	4	4	4	4	4	4	5	5	4	4	5	4	5	4	5	4	4	4	4	3	4	4	4	5	4	4	4
5	5	4	4	4	5	4	4	3	4	4	5	4	4	5	4	3	4	4	5	4	4	2	3	4	4	4	4	4	4	4	4	4
4	5	3	4	4	5	3	4	3	3	3	3	3	3	3	3	3	3	3	3	3	3	3	3	3	3	3	4	3	3	4	4	3
2	1	2	2	2	1	2	2	5	4	3	4	5	4	4	4	4	5	4	5	4	4	4	5	2	4	4	4	5	4	4	5	4
5	4	4	3	4	3	4	3	5	5	4	4	4	4	4	5	5	5	5	4	5	5	5	5	5	5	4	4	4	4	5	4	5
3	5	3	5	4	5	3	5	5	4	4	4	4	3	3	4	5	4	5	5	5	4	2	2	4	3	5	4	5	4	5	4	5
5	5	4	4	4	4	4	4	5	5	4	4	5	4	4	5	4	4	4	5	5	4	5	5	5	4	4	4	4	4	4	4	5
5	3	3	2	3	2	3	2	4	4	3	3	3	4	3	4	3	4	4	3	4	3	4	4	4	4	4	5	5	5	5	5	5
4	5	4	4	4	5	4	4	5	4	4	4	3	4	4	4	4	4	4	5	5	5	4	5	4	5	5	4	5	4	4	4	5
4	3	2	3	4	3	2	3	4	5	4	4	3	4	5	4	4	4	5	4	4	3	3	3	2	3	5	5	5	4	5	4	4
4	4	4	4	4	4	4	4	4	4	4	4	4	5	5	5	5	5	4	4	3	4	2	3	4	4	4	4	4	4	4	4	4
4	4	5	4	4	4	5	4	5	4	5	4	4	4	4	5	4	5	4	5	4	3	3	3	3	3	5	4	5	5	5	5	4
3	3	3	3	3	3	3	3	5	4	4	4	5	4	4	4	4	5	4	5	5	4	4	5	2	4	4	4	5	4	4	5	4
3	3	3	2	2	2	3	2	4	4	4	4	4	4	4	4	4	4	4	4	4	4	4	4	4	4	4	4	4	4	4	4	4
5	5	3	3	4	4	5	5	5	5	5	4	4	4	4	4	5	4	4	5	4	5	5	5	5	5	4	4	4	5	4	4	4
5	5	4	4	4	4	5	5	4	4	4	4	4	4	4	4	5	4	4	4	4	4	4	4	4	4	5	4	4	4	4	4	4
4	3	4	3	3	4	4	5	4	3	2	3	2	3	2	4	3	2	3	4	3	4	2	4	2	4	3	4	3	3	3	3	4
5	5	2	1	3	3	4	5	5	5	4	4	4	3	5	5	4	3	5	4	4	5	5	5	5	5	4	4	4	4	5	4	4
5	5	5	4	3	3	3	3	5	5	5	4	4	4	4	5	4	4	4	5	5	5	5	5	5	4	4	4	4	5	5	4	5
5	4	4	2	4	4	5	5	4	4	4	5	4	4	4	5	4	4	4	4	4	4	1	4	4	4	5	4	4	4	5	4	4
4	3	2	2	4	4	4	4	4	4	4	4	4	4	3	4	4	4	4	4	5	4	2	2	4	3	5	4	3	4	4	4	5
4	5	4	3	4	4	4	5	5	5	4	4	5	4	5	5	5	4	4	5	5	4	5	5	5	4	3	4	3	3	3	3	4
4	3	1	1	4	4	2	3	5	4	4	4	4	4	5	5	3	4	4	4	5	4	2	2	4	3	4	5	4	5	4	5	4
4	5	4	3	4	4	4	3	5	5	4	4	5	4	3	5	4	4	4	5	5	4	5	5	5	4	4	4	5	4	5	4	4
4	4	1	1	4	4	5	5	4	4	4	5	5	4	3	4	3	4	4	5	4	3	4	4	4	4	5	4	4	5	4	5	4
4	4	2	1	4	3	4	5	5	4	4	4	3	5	4	5	3	4	4	4	5	4	5	5	4	4	4	4	4	4	4	3	4
4	4	4	1	3	4	5	5	4	4	3	4	4	4	4	4	4	4	4	4	4	3	3	4	4	2	4	4	4	4	4	4	4
2	3	2	2	3	4	5	5	5	4	5	5	5	5	4	4	4	5	5	4	4	5	4	3	2	3	4	5	4	5	4	5	4
4	4	5	5	5	5	4	3	5	5	4	4	4	4	5	4	4	5	5	5	4	4	4	5	5	4	5	5	4	4	4	4	5
5	5	5	5	5	5	4	2	5	5	3	4	5	5	4	4	4	5	5	4	4	5	5	5	5	4	4	5	5	4	5	4	5
3	3	5	5	5	5	4	4	4	5	4	5	4	5	4	5	4	5	4	5	4	4	4	4	3	3	4	4	4	3	4	3	4
2	2	5	5	5	5	4	3	4	5	4	5	4	5	4	5	4	5	4	5	4	4	3	2	1	3	4	4	4	2	3	2	2
5	5	5	5	5	5	5	5	4	4	4	4	4	4	5	5	4	4	4	4	4	5	4	4	4	5	4	4	4	4	4	4	4
3	3	5	5	5	5	3	3	4	4	4	3	2	3	2	4	3	4	4	4	4	5	4	4	4	3	4	5	4	5	5	4	4
2	3	4	3	3	3	3	3	4	5	5	4	4	4	4	4	4	5	5	5	4	5	3	4	5	4	4	5	5	5	4	4	4
5	5	5	5	5	5	5	5	5	5	4	4	5	5	5	5	4	4	4	5	4	5	5	5	5	4	5	5	5	5	5	4	5
4	5	5	5	5	5	5	5	4	5	4	4	4	5	4	4	4	4	4	3	4	2	4	4	5	3	4	4	4	5	4	4	5
5	5	4	5	5	5	4	5	5	4	4	5	4	5	4	5	4	5	4	5	4	1	3	2	1	2	5	4	4	4	5	4	4
3	3	3	3	3	3	3	3	5	4	4	4	4	5	3	5	2	4	3	3	4	1	4	5	4	4	3	2	3	3	3	2	3
4	4	4	4	4	4	4	4	4	5	4	5	4	5	5	5	4	4	4	4	4	4	4	4	5	4	4	5	4	4	4	5	5
4	4	4	4	4	4	5	4	4	5	4	5	4	5	5	5	4	5	5	4	5	4	4	4	5	4	4	5	4	5	4	4	4
4	5	5	5	5	5	4	4	5	4	5	5	5	5	5	4	4	4	4	4	4	3	3	3	3	3	4	3	4	4	4	5	4
4	4	4	4	4	4	3	3	5	5	5	4	4	5	4	3	4	5	4	5	5	5	5	5	5	5	4	4	5	5	5	4	5
4	4	4	2	3	4	4	3	4	4	4	4	4	4	4	4	4	4	4	4	5	5	4	4	4	4	5	4	5	4	5	4	4
3	3	3	3	3	3	3	3	5	4	4	4	5	5	4	4	5	4	5	5	4	4	4	3	3	4	4	4	4	4	4	5	5
5	3	4	4	5	2	4	5	5	4	4	4	4	4	5	4	5	4	5	4	5	5	4	3	5	3	5	4	5	4	5	4	5
3	5	5	5	5	5	5	5	4	4	4	4	4	4	4	5	4	5	4	4	4	4	5	4	4	4	5	4	5	4	5	4	5
3	3	4	2	2	4	3	4	4	5	5	4	5	4	5	4	4	4	5	4	4	5	4	4	5	5	4	4	4	4	4	4	4
4	4	4	5	5	5	4	4	5	4	4	4	4	5	4	4	3	4	4	5	5	4	4	5	4	4	4	5	4	4	4	5	4
3	2	3	4	4	4	4	4	5	4	5	3	4	5	4	5	4	4	4	5	5	5	4	5	4	5	5	5	5	5	4	5	4
4	5	5	4	5	4	5	5	5	5	5	5	5	5	5	5	5	5	5	5	5	5	5	5	5	5	5	4	4	5	4	4	5
4	5	4	4	3	4	5	4	5	5	5	5	5	5	5	5	5	5	5	5	5	5	5	5	5	4	4	4	4	5	4	4	5
4	4	4	2	3	4	4	3	5	5	4	4	4	3	4	3	4	4	4	4	4	5	5	5	5	5	4	5	4	5	4	5	4
4	5	4	5	4	5	4	4	5	5	4	4	4	4	4	5	5	5	5	4	5	5	5	5	5	5	4	4	4	4	5	4	5
5	3	4	4	5	2	4	4	5	4	4	4	4	3	4	4	3	4	4	4	4	4	2	2	4	3	4	5	5	5	5	4	5
4	4	4	4	4	4	4	4	5	5	4	4	5	4	3	5	4	4	4	5	5	4	5	5	5	4	4	5	5	5	5	5	4
4	4	5	5	5	5	5	4	4	4	4	5	4	4	5	4	4	4	4	5	4	3	4	4	4	4	4	5	5	4	5	4	5
4	4	4	4	4	4	4	4	5	4	4	4	4	4	4	5	4	3	4	4	5	4	5	5	4	4	4	4	4	4	4	5	4
3	4	4	3	4	3	4	3	5	4	4	4	5	4	4	5	4	4	4	4	4	4	4	5	4	4	4	5	5	5	5	5	5
3	4	5	5	5	5	5	5	4	4	4	4	3	4	5	4	5	5	5	4	4	5	4	4	3	4	4	5	5	5	4	4	4
4	5	5	5	5	5	4	5	4	4	3	5	5	4	3	4	4	4	5	4	5	4	2	3	4	4	4	4	4	4	4	4	4
5	4	4	5	4	4	4	5	4	5	4	4	4	5	4	4	4	4	4	3	4	2	4	4	5	3	4	4	4	5	4	4	5
1	2	2	3	2	2	1	2	2	3	2	4	3	2	2	3	2	2	3	2	3	1	3	2	1	2	3	2	3	3	2	3	2
4	4	4	5	5	5	4	4	5	4	4	4	4	5	4	5	4	4	5	3	4	1	4	5	4	4	4	4	5	5	5	4	5
3	3	4	2	2	4	3	5	4	5	4	5	3	5	4	5	3	4	5	4	5	4	5	3	5	3	4	4	4	5	4	5	4
4	4	4	5	5	5	4	4	5	5	3	3	3	4	4	5	4	3	4	4	4	4	2	5	5	4	4	5	4	5	4	5	5
3	4	4	4	4	5	4	4	5	4	5	5	4	4	3	4	5	5	5	4	4	4	5	5	3	3	4	5	4	4	5	4	5
3	4	4	5	5	4	4	4	4	5	4	5	4	4	4	5	4	4	4	5	5	4	2	4	5	4	4	4	4	4	4	4	4
4	4	3	3	4	4	2	5	4	4	4	4	4	4	4	4	4	4	4	4	4	3	3	4	4	2	4	4	4	4	4	4	4
3	4	3	4	3	4	4	4	4	4	4	4	4	5	4	5	4	4	4	5	5	4	5	4	4	4	4	4	4	4	4	4	4
4	3	4	4	5	5	4	4	4	4	4	4	4	4	4	4	4	4	4	4	4	4	4	4	4	3	4	4	4	4	4	4	4
2	4	5	5	5	5	4	5	5	5	4	4	5	4	4	5	5	4	4	4	4	4	2	5	5	4	4	5	4	5	4	5	5
4	4	5	5	5	4	5	4	5	4	5	5	4	4	5	4	5	5	5	4	4	4	5	5	3	3	5	4	4	4	5	4	5
5	4	5	4	4	4	5	5	4	5	4	5	4	4	4	5	4	4	4	5	5	4	2	4	5	4	4	4	4	4	4	4	4
4	4	5	4	4	4	5	4	4	4	3	4	4	4	4	4	4	4	4	4	4	3	3	4	4	2	4	4	4	4	4	4	4
4	4	5	4	4	4	3	3	4	4	4	4	4	5	4	5	4	4	4	5	5	4	5	4	4	4	4	4	4	4	4	4	4
4	4	5	3	4	5	4	4	4	4	4	4	4	4	4	4	4	4	4	4	4	4	4	4	4	3	4	4	4	4	4	4	4
3	4	4	3	3	4	3	3	4	4	5	4	5	4	4	5	5	5	5	5	4	3	3	3	3	3	5	4	5	4	4	3	4
4	3	3	4	4	3	4	4	5	4	5	4	4	4	5	4	4	4	5	5	5	4	3	3	3	3	4	5	5	4	5	5	4
3	4	4	3	4	4	3	4	5	5	5	5	5	5	4	5	4	5	5	5	5	5	5	5	5	5	4	4	4	4	5	5	5
3	4	5	3	4	3	4	4	5	5	5	5	5	5	5	5	4	5	5	5	5	5	5	5	5	5	5	4	3	4	4	4	3
5	5	4	4	4	5	4	5	5	5	4	4	4	4	4	5	4	4	5	4	4	4	5	5	5	4	5	5	4	4	5	5	5
3	4	3	3	4	3	3	3	3	3	3	3	3	3	3	3	3	3	3	3	3	3	3	3	3	3	4	3	4	4	3	4	4
4	4	5	5	4	5	4	4	4	4	5	5	4	4	4	5	5	4	4	4	5	4	4	4	4	4	4	4	4	4	4	4	4
5	4	4	5	4	5	4	5	4	4	4	4	4	4	4	4	4	4	4	4	4	4	4	4	4	5	4	4	3	4	4	4	4
4	4	5	4	4	4	4	4	5	5	4	4	4	4	5	5	4	5	4	4	4	5	5	5	5	4	4	4	5	4	5	4	5
4	3	4	4	3	3	4	5	4	4	4	4	5	5	4	5	4	5	4	4	4	4	4	4	4	3	4	4	4	4	5	5	4
5	4	5	4	3	5	3	4	5	4	4	4	4	4	4	4	4	5	5	4	4	4	4	3	3	4	4	4	3	4	4	4	5
3	2	1	2	2	3	2	3	4	4	4	5	4	4	5	4	5	5	4	5	4	5	4	3	5	3	4	5	5	4	4	5	4
4	4	5	4	4	5	5	5	4	4	4	3	3	4	3	4	5	4	4	5	4	3	4	4	4	4	4	5	5	5	5	5	5
3	4	4	4	5	4	4	5	5	4	4	4	3	5	4	5	2	4	4	4	5	4	5	5	4	4	4	4	4	4	4	5	4
5	3	5	4	5	4	5	5	5	4	4	4	3	4	4	5	2	4	4	4	4	4	4	5	4	4	5	5	5	4	5	5	5
4	4	4	4	5	5	5	5	4	3	3	3	3	3	2	4	3	3	3	4	4	5	4	4	3	4	3	3	3	3	4	4	4
3	4	3	3	4	3	4	3	3	4	3	3	3	3	3	4	4	3	3	3	3	4	2	3	4	4	4	4	4	4	4	4	4
5	5	5	5	5	5	5	5	4	4	4	4	4	4	4	4	4	4	4	4	4	4	4	4	4	4	4	4	4	4	4	4	4
3	4	3	3	4	3	4	3	3	3	3	3	3	3	3	3	3	3	3	3	3	3	3	3	3	3	5	4	5	5	5	5	5
4	5	5	4	4	5	4	4	4	5	4	4	4	4	4	4	4	4	4	4	4	5	5	4	5	4	5	5	4	4	4	4	4
4	4	4	5	5	5	4	4	5	5	5	5	5	5	5	5	5	5	5	5	5	5	5	5	5	5	5	5	5	5	5	5	5
3	4	3	4	4	4	4	4	4	5	4	5	4	5	5	5	3	3	4	4	4	4	4	4	5	5	4	5	4	4	4	5	5
3	4	4	5	5	4	4	4	4	5	4	4	5	5	5	5	3	5	5	5	4	4	4	4	5	5	4	5	4	3	4	4	5
4	3	4	4	5	4	4	4	3	3	3	3	3	3	3	3	3	3	3	3	3	3	3	3	3	3	4	4	4	4	4	4	4
